# Supplementary material for: Urbanization-driven environmental shifts cause reduction in aminopeptidase N activity in the honeybee
Source: Conserv Physiol. 2024 Dec 12;12(1):coae073. doi: 10.1093/conphys/coae073 (PMC11636627; doi:10.1093/conphys/coae073)
Supplement: Web_Material_coae073 [file web_material_coae073.zip]

Archive with 3 entries (3 files):
- Ferrari_et_al_Dataset.xlsx
- Ferrari_et_al_GraphicalAbstract.TIF
- Ferrari_et_al_Supporting_information_revised.pdf
