# Supplementary material for: Urbanization-driven environmental shifts cause reduction in aminopeptidase N activity in the honeybee
Source: Conserv Physiol. 2024 Dec 12;12(1):coae073. doi: 10.1093/conphys/coae073 (PMC11636627; doi:10.1093/conphys/coae073)
Supplement: Web_Material_coae073 [file web_material_coae073.zip › Ferrari_et_al_Dataset.xlsx]

## Sheet: Analysis_Fieldwork
ID_Site	Site	ID_sample	Lat	Long	Samp_Date	Temperature	NDVI	Green	Imp	Buildings	Meadows	Monoculture	Orchards	Roads	Trees	Urban_green	Water	Landscape_H	Green_Imp	Agri_Imp	Gut_mg	ITD	APN_mU_mg	APN_SE
01	Fagiana	Gut01_1	45.435	8.82943	2023-06-01	23.44	0.810833	96.6359	3.36407	3.36407	11.5161	32.1107	0	0	53.0091	0	0	1.079	28.7259	9.54521	0.0156	3.50625	64.9281	1.11377
01	Fagiana	Gut01_2	45.435	8.82943	2023-06-01	23.44	0.810833	96.6359	3.36407	3.36407	11.5161	32.1107	0	0	53.0091	0	0	1.079	28.7259	9.54521	0.0167	3.5874	102.903	1.21837
01	Fagiana	Gut01_3	45.435	8.82943	2023-06-01	23.44	0.810833	96.6359	3.36407	3.36407	11.5161	32.1107	0	0	53.0091	0	0	1.079	28.7259	9.54521	0.0172	3.80135	140.567	3.03245
01	Fagiana	Gut01_4	45.435	8.82943	2023-06-01	23.44	0.810833	96.6359	3.36407	3.36407	11.5161	32.1107	0	0	53.0091	0	0	1.079	28.7259	9.54521	0.0133	3.5646	128.498	1.3427
01	Fagiana	Gut01_5	45.435	8.82943	2023-06-01	23.44	0.810833	96.6359	3.36407	3.36407	11.5161	32.1107	0	0	53.0091	0	0	1.079	28.7259	9.54521	0.0156	3.52205	210.817	6.81734
02	Vergani	Gut02_6	45.4721	9.16246	2023-06-06	30.8682	0.446033	8.72493	91.2751	71.4419	0	0	0	19.8332	0	8.72493	0	0.7839	0.0955894	0	0.015	3.69215	87.3496	1.91602
02	Vergani	Gut02_7	45.4721	9.16246	2023-06-06	30.8682	0.446033	8.72493	91.2751	71.4419	0	0	0	19.8332	0	8.72493	0	0.7839	0.0955894	0	0.0147	3.49215	81.9641	0.652641
02	Vergani	Gut02_8	45.4721	9.16246	2023-06-06	30.8682	0.446033	8.72493	91.2751	71.4419	0	0	0	19.8332	0	8.72493	0	0.7839	0.0955894	0	0.0155	3.5676	80.9913	3.38676
02	Vergani	Gut02_9	45.4721	9.16246	2023-06-06	30.8682	0.446033	8.72493	91.2751	71.4419	0	0	0	19.8332	0	8.72493	0	0.7839	0.0955894	0	0.0148	3.5066	72.1995	0.900459
02	Vergani	Gut02_10	45.4721	9.16246	2023-06-06	30.8682	0.446033	8.72493	91.2751	71.4419	0	0	0	19.8332	0	8.72493	0	0.7839	0.0955894	0	0.0143	3.4903	145.409	3.02296
03	Campus	Gut03_11	45.4753	9.23441	2023-06-06	32.0007	0.381867	4.4466	95.5534	75.3571	0.944089	0	0.31588	20.1963	0	3.18663	0	0.7283	0.0465353	0	0.0123	3.88665	86.2254	2.86776
03	Campus	Gut03_12	45.4753	9.23441	2023-06-06	32.0007	0.381867	4.4466	95.5534	75.3571	0.944089	0	0.31588	20.1963	0	3.18663	0	0.7283	0.0465353	0	0.0166	3.85025	103.053	2.40059
03	Campus	Gut03_13	45.4753	9.23441	2023-06-06	32.0007	0.381867	4.4466	95.5534	75.3571	0.944089	0	0.31588	20.1963	0	3.18663	0	0.7283	0.0465353	0	0.0192	3.53065	62.1758	2.33358
03	Campus	Gut03_14	45.4753	9.23441	2023-06-06	32.0007	0.381867	4.4466	95.5534	75.3571	0.944089	0	0.31588	20.1963	0	3.18663	0	0.7283	0.0465353	0	0.0139	3.7401	129.68	4.34074
03	Campus	Gut03_15	45.4753	9.23441	2023-06-06	32.0007	0.381867	4.4466	95.5534	75.3571	0.944089	0	0.31588	20.1963	0	3.18663	0	0.7283	0.0465353	0	0.014	3.7216	96.6044	0.725788
04	Segantini	Gut04_16	45.4466	9.17183	2023-06-22	34.215	0.521	11.1367	86.6474	71.4519	1.0145	0	0	15.1955	0	10.1223	2.21585	0.9061	0.12853	0	0.019	3.86205	56.1666	1.34323
04	Segantini	Gut04_17	45.4466	9.17183	2023-06-22	34.215	0.521	11.1367	86.6474	71.4519	1.0145	0	0	15.1955	0	10.1223	2.21585	0.9061	0.12853	0	0.0109	3.7444	69.9846	2.30802
04	Segantini	Gut04_18	45.4466	9.17183	2023-06-22	34.215	0.521	11.1367	86.6474	71.4519	1.0145	0	0	15.1955	0	10.1223	2.21585	0.9061	0.12853	0	0.0112	3.6075	57.0946	3.8605
04	Segantini	Gut04_19	45.4466	9.17183	2023-06-22	34.215	0.521	11.1367	86.6474	71.4519	1.0145	0	0	15.1955	0	10.1223	2.21585	0.9061	0.12853	0	0.0123	3.5071	92.8791	2.41873
04	Segantini	Gut04_20	45.4466	9.17183	2023-06-22	34.215	0.521	11.1367	86.6474	71.4519	1.0145	0	0	15.1955	0	10.1223	2.21585	0.9061	0.12853	0	0.0123	3.63025	77.4761	0.450514
05	BAM	Gut05_21	45.4849	9.19252	2023-06-22	34.4412	0.4426	7.39995	92.6	71.3183	0.233901	0	0	21.2818	0	7.16605	0	0.7884	0.079913	0	0.016	3.3534	69.8685	3.91418
05	BAM	Gut05_22	45.4849	9.19252	2023-06-22	34.4412	0.4426	7.39995	92.6	71.3183	0.233901	0	0	21.2818	0	7.16605	0	0.7884	0.079913	0	0.0207	3.78225	83.1958	1.89215
05	BAM	Gut05_23	45.4849	9.19252	2023-06-22	34.4412	0.4426	7.39995	92.6	71.3183	0.233901	0	0	21.2818	0	7.16605	0	0.7884	0.079913	0	0.0193	3.411	91.2836	1.33365
05	BAM	Gut05_24	45.4849	9.19252	2023-06-22	34.4412	0.4426	7.39995	92.6	71.3183	0.233901	0	0	21.2818	0	7.16605	0	0.7884	0.079913	0	0.0178	3.6971	67.2353	1.56685
05	BAM	Gut05_25	45.4849	9.19252	2023-06-22	34.4412	0.4426	7.39995	92.6	71.3183	0.233901	0	0	21.2818	0	7.16605	0	0.7884	0.079913	0	0.0187	3.73965	132.547	2.29688
06	Montanelli	Gut06_26	45.4744	9.19758	2023-06-22	34.5268	0.424867	16.9625	83.0375	69.9968	0	0	0	13.0407	0	16.9625	0	0.8263	0.204276	0	0.0145	3.7724	58.4077	2.30136
06	Montanelli	Gut06_27	45.4744	9.19758	2023-06-22	34.5268	0.424867	16.9625	83.0375	69.9968	0	0	0	13.0407	0	16.9625	0	0.8263	0.204276	0	0.0171	3.5491	85.3771	2.9033
06	Montanelli	Gut06_28	45.4744	9.19758	2023-06-22	34.5268	0.424867	16.9625	83.0375	69.9968	0	0	0	13.0407	0	16.9625	0	0.8263	0.204276	0	0.0172	3.6375	58.2647	2.25035
06	Montanelli	Gut06_29	45.4744	9.19758	2023-06-22	34.5268	0.424867	16.9625	83.0375	69.9968	0	0	0	13.0407	0	16.9625	0	0.8263	0.204276	0	0.014	3.664	75.021	1.267
06	Montanelli	Gut06_30	45.4744	9.19758	2023-06-22	34.5268	0.424867	16.9625	83.0375	69.9968	0	0	0	13.0407	0	16.9625	0	0.8263	0.204276	0	0.0139	3.79255	57.4838	1.16686
07	Girasoli	Gut07_31	45.2781	9.00191	2023-07-13	33.4479	0.801967	91.8376	8.16242	8.16242	1.25801	48.9214	0	0	41.0487	0.609396	0	1.01	11.2513	5.9935	0.0097	3.68365	84.2378	5.52238
07	Girasoli	Gut07_32	45.2781	9.00191	2023-07-13	33.4479	0.801967	91.8376	8.16242	8.16242	1.25801	48.9214	0	0	41.0487	0.609396	0	1.01	11.2513	5.9935	0.0267	3.51945	71.0201	1.48043
07	Girasoli	Gut07_33	45.2781	9.00191	2023-07-13	33.4479	0.801967	91.8376	8.16242	8.16242	1.25801	48.9214	0	0	41.0487	0.609396	0	1.01	11.2513	5.9935	0.0143	3.40205	91.7187	4.49634
07	Girasoli	Gut07_34	45.2781	9.00191	2023-07-13	33.4479	0.801967	91.8376	8.16242	8.16242	1.25801	48.9214	0	0	41.0487	0.609396	0	1.01	11.2513	5.9935	0.0143	3.45535	51.7436	2.15125
07	Girasoli	Gut07_35	45.2781	9.00191	2023-07-13	33.4479	0.801967	91.8376	8.16242	8.16242	1.25801	48.9214	0	0	41.0487	0.609396	0	1.01	11.2513	5.9935	0.011	3.4606	53.8949	1.78989
08	Corneliano	Gut08_36	45.4647	9.47493	2023-07-18	31.2454	0.6185	90.424	9.57597	9.57597	11.7459	70.5885	0	0	7.64796	0.441679	0	0.8873	9.4428	7.37142	0.0116	3.63835	113.943	6.6797
08	Corneliano	Gut08_37	45.4647	9.47493	2023-07-18	31.2454	0.6185	90.424	9.57597	9.57597	11.7459	70.5885	0	0	7.64796	0.441679	0	0.8873	9.4428	7.37142	0.0136	3.60885	137.833	5.64968
08	Corneliano	Gut08_38	45.4647	9.47493	2023-07-18	31.2454	0.6185	90.424	9.57597	9.57597	11.7459	70.5885	0	0	7.64796	0.441679	0	0.8873	9.4428	7.37142	0.0156	3.65735	121.15	4.92409
08	Corneliano	Gut08_39	45.4647	9.47493	2023-07-18	31.2454	0.6185	90.424	9.57597	9.57597	11.7459	70.5885	0	0	7.64796	0.441679	0	0.8873	9.4428	7.37142	0.0146	3.53875	95.4638	2.51237
08	Corneliano	Gut08_40	45.4647	9.47493	2023-07-18	31.2454	0.6185	90.424	9.57597	9.57597	11.7459	70.5885	0	0	7.64796	0.441679	0	0.8873	9.4428	7.37142	0.0101	3.7411	69.6999	2.51007
09	Cave	Gut09_41	45.4615	9.10089	2023-07-18	37.2016	0.512567	44.5532	44.7296	42.1334	8.72677	5.88217	1.66704	2.59622	2.07029	26.207	10.7172	1.574	0.996057	0.131505	0.0155	3.60985	71.2104	6.11442
09	Cave	Gut09_42	45.4615	9.10089	2023-07-18	37.2016	0.512567	44.5532	44.7296	42.1334	8.72677	5.88217	1.66704	2.59622	2.07029	26.207	10.7172	1.574	0.996057	0.131505	0.0183	3.52395	89.6193	4.19569
09	Cave	Gut09_43	45.4615	9.10089	2023-07-18	37.2016	0.512567	44.5532	44.7296	42.1334	8.72677	5.88217	1.66704	2.59622	2.07029	26.207	10.7172	1.574	0.996057	0.131505	0.0137	3.43865	115.546	7.9006
09	Cave	Gut09_44	45.4615	9.10089	2023-07-18	37.2016	0.512567	44.5532	44.7296	42.1334	8.72677	5.88217	1.66704	2.59622	2.07029	26.207	10.7172	1.574	0.996057	0.131505	0.0164	3.5227	109.537	6.15168
09	Cave	Gut09_45	45.4615	9.10089	2023-07-18	37.2016	0.512567	44.5532	44.7296	42.1334	8.72677	5.88217	1.66704	2.59622	2.07029	26.207	10.7172	1.574	0.996057	0.131505	0.0131	3.6406	84.3415	2.4129
10	Vaiano	Gut10_46	45.4465	9.43886	2023-07-20	31.5873	0.69	92.047	4.28234	4.28234	10.9256	77.5657	2.81118	0	0.744562	0	3.67062	0.8365	21.4946	18.1129	0.0172	3.65315	70.3726	2.51742
10	Vaiano	Gut10_47	45.4465	9.43886	2023-07-20	31.5873	0.69	92.047	4.28234	4.28234	10.9256	77.5657	2.81118	0	0.744562	0	3.67062	0.8365	21.4946	18.1129	0.0112	3.7851	90.3816	5.13089
10	Vaiano	Gut10_48	45.4465	9.43886	2023-07-20	31.5873	0.69	92.047	4.28234	4.28234	10.9256	77.5657	2.81118	0	0.744562	0	3.67062	0.8365	21.4946	18.1129	0.0166	3.6173	59.8486	1.59918
10	Vaiano	Gut10_49	45.4465	9.43886	2023-07-20	31.5873	0.69	92.047	4.28234	4.28234	10.9256	77.5657	2.81118	0	0.744562	0	3.67062	0.8365	21.4946	18.1129	0.0154	3.59255	82.1945	1.92909
10	Vaiano	Gut10_50	45.4465	9.43886	2023-07-20	31.5873	0.69	92.047	4.28234	4.28234	10.9256	77.5657	2.81118	0	0.744562	0	3.67062	0.8365	21.4946	18.1129	0.0158	3.70685	72.5473	0.727819

## Sheet: Analysis_T_Experiment
Temperature	APN_mU_mg
4	45.1698
4	43.0931
4	50.3618
4	46.5976
10	66.7164
10	63.6012
10	59.4476
10	66.9759
20	75.283
20	76.0618
20	73.5957
20	80.6048
30	111.367
30	117.857
30	118.117
30	117.468
40	166.661
40	159.392
40	162.508
40	168.997
50	195.217
50	204.043
50	231.82
50	232.599

## Sheet: Analysys_pH_Experiment
pH	APN_mU_mg
7.5	87.9617
7.5	102.246
7.5	98.487
7.5	88.3376
7.5	96.7954
7.5	99.4268
6	57.8893
6	66.911
6	62.2122
6	64.2797
9	28.9447
9	33.0796
9	41.976
9	40.4724
